# Supplementary material for: Synthesis and α-Glucosidase Inhibition Activity of 2-[3-(Benzoyl/4-bromobenzoyl)-4-hydroxy-1,1-dioxido-2H-benzo[e][1,2]thiazin-2-yl]-N-arylacetamides: An In Silico and Biochemical Approach
Source: Molecules. 2021 May 20;26(10):3043. doi: 10.3390/molecules26103043 (PMC8161055; doi:10.3390/molecules26103043)
Supplement: Supplementary file 1 [file molecules-26-03043-s001.zip]

Archive with 1 entries (1 files):
- molecules-1190984-SI.pdf
